# Supplementary material for: Development and Pilot Study of myfood24 West Africa—An Online Tool for Dietary Assessment in Nigeria
Source: Nutrients. 2024 Oct 15;16(20):3497. doi: 10.3390/nu16203497 (PMC11509910; doi:10.3390/nu16203497)
Supplement: Supplementary file 1 [file nutrients-16-03497-s001.zip]

Archive with 1 entries (1 files):
- nutrients-3226061-supplementary.pdf
